# Supplementary material for: Comparative Assessment of Multimodal Sensor Data Quality Collected Using Android and iOS Smartphones in Real-World Settings
Source: Sensors (Basel). 2024 Sep 26;24(19):6246. doi: 10.3390/s24196246 (PMC11478693; doi:10.3390/s24196246)
Supplement: Supplementary file 1 [file sensors-24-06246-s001.zip]

Archive with 1 entries (1 files):
- sensors-3102159-supplementary.pdf
